# Supplementary material for: Metadata harmonization from biological datasets with language models
Source: Bioinform Adv. 2025 Oct 1;5(1):vbaf241. doi: 10.1093/bioadv/vbaf241 (PMC12716857; doi:10.1093/bioadv/vbaf241)
Supplement: vbaf241_Supplementary_Data [file vbaf241_supplementary_data.xlsx]

## Sheet: Cancer
Dataset	Train Data Size (Terms)	Model	model_run_id	Instance Type	GPU Type	Train Time (hh:mm:ss)	Train Time (hours)	Epochs	Train Test Acc (%)	Train Test Top-5 Acc (%)	Valid Acc (%)	Valid Top-5 Acc (%)	ID Acc (%)	ID Top-5 Acc (%)	OOD Acc (%)	OOD Top-5 Acc (%)	OOD Aligned Accurcy (%)	OOD Aligned Top-5 Acc (%)	Average Acc (%)	Average Top-5 Acc (%)	On-Demand Hourly Rate (USD)	Training Cost (USD)
1723236250	141065	GPT-2	6aaddc60-2dd8-433c-8ce0-ef05eb8d78e3	Apple M3 Max	16‑c CPU, 40‑c GPU, 16‑c Neural Eng, 128GB uni mem	4:50:31	4.84194	5.1	82	90	86	88.5	83	87	13	16			66	70.375	1.56	7.55343
1723236250	141065	GPT-2	1a425ed8-8fde-4dba-8667-84acebe804d2	Apple M3 Max	16‑c CPU, 40‑c GPU, 16‑c Neural Eng, 128GB uni mem	9:29:41	9.49472	9.3	94	98	91	91.5	89	92	5	7			69.75	72.125	1.56	14.8118
1723236250	141065	GPT-2	63f6d6ec-7c8a-4c41-846a-20aa6a910810	Apple M3 Max	16‑c CPU, 40‑c GPU, 16‑c Neural Eng, 128GB uni mem	8:56:22	8.93944	9.5	96	96	90.5	92	87	91	4	7			69.375	71.5	1.56	13.9455
1723236250	141065	GPT-2	39e9787b-fd52-45c3-b477-a77689ce59bb	Apple M3 Max	16‑c CPU, 40‑c GPU, 16‑c Neural Eng, 128GB uni mem	4:50:14	4.83722	5.1	84	90	87	89.5	86	91	9	14			66.5	71.125	1.56	7.54607
1723236250	141065	GPT-2	1d09e69a-692e-4a9b-a3fa-63f733b935cb	Apple M3 Max	16‑c CPU, 40‑c GPU, 16‑c Neural Eng, 128GB uni mem	4:43:17	4.72139	5.1	86	92	87	89	84	90	9	14			66.5	71.25	1.56	7.36537
1723236250	141065	GPT-2	AVG			6:34:01	6.56694	6.82	88.4	93.2	88.3	90.1	85.8	90.2	8	11.6			67.625	71.275	1.56	10.2444
1723236250	141065	GPT-2	STDEV			2:25:39.603000	2.42767	2.35627	6.22896	3.63318	2.28035	1.55724	2.38747	1.92354	3.60555	4.27785			1.78536	0.63369	0	3.78716
1723236250	141065	GPT-2	SUM																			51.2222
1723236250	141065	GPT-2 Medium	0717fbe6-59ea-40f0-b5f7-93c46255cbef	Apple M3 Max	16‑c CPU, 40‑c GPU, 16‑c Neural Eng, 128GB uni mem	17:24:21	17.4058	7	97	98	90.5	94	89	94	11	15			71.875	75.25	1.56	27.1531
1723236250	141065	GPT-2 Medium	e82af060-579f-4008-aaf0-c39e03bd45c8	Apple M3 Max	16‑c CPU, 40‑c GPU, 16‑c Neural Eng, 128GB uni mem	13:20:51	13.3475	5.6	94	98	88	94	90	95	13	19			71.25	76.5	1.56	20.8221
1723236250	141065	GPT-2 Medium	15fdeadc-0066-4a5a-ab36-6e2434c7ae9c	g5.xlarge	a10	10:38:15	10.6375	8.49807	97	100	92	95	94	96	11	14			73.5	76.25	1.006	10.7013
1723236250	141065	GPT-2 Medium	a8bff0b4-6112-4a85-a41c-e23d51d6f18d	Apple M3 Max	16‑c CPU, 40‑c GPU, 16‑c Neural Eng, 128GB uni mem	17:31:48	17.53	6.9	96	98	91	94	88	94	10	16			71.25	75.5	1.56	27.3468
1723236250	141065	GPT-2 Medium	7b6b47ab-dfc7-406e-97d4-aed6a5ff310f	Apple M3 Max	16‑c CPU, 40‑c GPU, 16‑c Neural Eng, 128GB uni mem	10:57:18	10.955	4.6	89	95	86	92.5	87	91	9	19			67.75	74.375	1.56	17.0898
1723236250	141065	GPT-2 Medium	AVG			13:58:30.600000	13.9752	6.51961	94.6	97.8	89.5	93.9	89.6	94	10.8	16.6			71.125	75.575	1.4492	20.6226
1723236250	141065	GPT-2 Medium	STDEV			3:21:23.043000	3.3564	1.48496	3.36155	1.78885	2.44949	0.894427	2.70185	1.87083	1.48324	2.30217			2.09911	0.845946	0.247756	7.05008
1723236250	141065	GPT-2 Medium	SUM																			103.113
1723236250	141065	GPT-2 Large	b0ef2e58-0474-4473-9ccd-ecec44983803	g5.xlarge	A10	11:38:09	11.6358	4.19905	92	98	88.5	93	91	95	10	13			70.375	74.75	1.006	11.7056
1723236250	141065	GPT-2 Large	c5f51c4e-db7f-430f-b2ab-47e776abc4ff	g5.xlarge	A10	21:57:22	21.9561	7.99819	96	99	91.5	95	92	96	9	15			72.125	76.25	1.006	22.0878
1723236250	141065	GPT-2 Large	97c56b87-e639-4b27-83c8-be846aa794c4	g5.xlarge	A10	1 day, 2:56:49	26.9469	9.79778	97	98	92.5	96.5	90	94	5	13			71.125	75.375	1.006	27.1086
1723236250	141065	GPT-2 Large	5631f37d-4f31-46a2-9095-02775d39dfc7	g5.xlarge	A10	13:14:17	13.2381	4.79891	94	94	91	93.5	95	96	20	24			75	76.875	1.006	13.3175
1723236250	141065	GPT-2 Large	1d86ea7f-7cd0-4e68-bcf1-1eb35eb054e9	g5.xlarge	A10	16:32:41	16.5447	5.99864	95	97	92	95	95	97	10	19			73	77	1.006	16.644
1723236250	141065	GPT-2 Large	AVG			18:03:51.600000	18.0643	6.55851	94.8	97.2	91.1	94.6	92.6	95.6	10.8	16.8			72.325	76.05	1.006	18.1727
1723236250	141065	GPT-2 Large	STDEV			6:20:37.631000	6.34379	2.32068	1.92354	1.92354	1.55724	1.38744	2.30217	1.14018	5.54076	4.71169			1.79539	0.970663	0	6.38185
1723236250	141065	GPT-2 Large	SUM																			90.8636
1723236250	141065	GPT-2 XL	01f843be-1e50-4707-a969-2fd0047a72d9	a2-highgpu-1g	A100	1 day, 4:24:43	28.4119	7.4983	95	98	91	96.5	94	97	7	10			71.75	75.375	4.05003	115.069
1723236250	141065	GPT-2 XL	3c5d9ecc-fd13-46fe-af3b-2add4f050a73	a2-highgpu-1g	A100	22:36:32	22.6089	5.99864	94	99	89.5	94.5	89	95	12	20			71.125	77.125	4.05003	91.5667
1723236250	141065	GPT-2 XL	a6fa1950-7999-4ff0-9732-641d1e9d2d08	a2-highgpu-1g	A100	1 day, 7:42:13	31.7036	8.39809	97	98	92.5	96	94	97	8	9			72.875	75	4.05003	128.401
1723236250	141065	GPT-2 XL	1588c212-0dc5-490a-8bf6-3afe1c095e21	a2-highgpu-1g	A100	21:09:11	21.1531	5.59873	95	99	90.5	93.5	91	94	14	20			72.625	76.625	4.05003	85.6705
1723236250	141065	GPT-2 XL	048b4ae0-cd43-40de-8f4a-25e9c5304308	a2-highgpu-1g	A100	1 day, 3:55:10	27.9194	7.39832	92	99	91	94	89	93	5	14			69.25	75	4.05003	113.075
1723236250	141065	GPT-2 XL	AVG			1 day, 2:21:33.800000	26.3594	6.97842	94.6	98.6	90.9	94.9	91.4	95.2	9.2	14.6			71.525	75.825	4.05003	106.756
1723236250	141065	GPT-2 XL	STDEV			4:22:11.179000	4.36977	1.15386	1.81659	0.547723	1.08397	1.29422	2.50998	1.78885	3.70135	5.27257			1.45075	0.986629	0	17.6977
1723236250	141065	GPT-2 XL	SUM																			533.782

## Sheet: 0% Bac, 100% Alc
Dataset	Train Data Size (Terms)	Model	Seed	model_run_id	Instance Type	GPU Type	Train Time (hh:mm:ss)	Train Time (hours)	Epochs	Train Test Acc (%)	Train Test Top-5 Acc (%)	Valid Acc (%)	Valid Top-5 Acc (%)	ID Acc (%)	ID Top-5 Acc (%)	OOD Acc (%)	OOD Top-5 Acc (%)	Average Acc (%)	Average Top-5 Acc (%)	On-Demand Hourly Rate (USD)	Training Cost (USD)
1733334292	340346	Bi-LSTM		e226941d-c9b1-4adb-811c-37769fc747e4	g5.xlarge	A10	2:35:00	2.58	107	90	90			77	77	41	41	69.3333	69.3333	1.006	2.59548
1733334292	340346	Bi-LSTM		01fa2f07-2042-4fad-8ce1-b5001aaea275	g5.xlarge	A10	1:57:36	1.95	81	90	90			74	74	40	40	68	68	1.006	1.9617
1733334292	340346	Bi-LSTM		9eaa00fe-4321-4252-b1bb-30d8eae414ea	g5.xlarge	A10	2:01:42	2.02	84	73	73			66	66	38	38	59	59	1.006	2.03212
1733334292	340346	Bi-LSTM		AVG			2:11:26	2.18333	90.6667	84.3333	84.3333			72.3333	72.3333	39.6667	39.6667	65.4444	65.4444	1.006	2.19643
1733334292	340346	Bi-LSTM		STDEV			0:20:30.722000	0.345302	14.2244	9.81495	9.81495			5.68624	5.68624	1.52753	1.52753	5.62073	5.62073	0	0.347374
1733334292	340346	Bi-LSTM		SUM																	6.5893
1733334292	340346	Transformer		d120231f-65a4-446e-9cdb-c4ee1f15764	g5.xlarge	A10	7:11:53	7.2	397	89	89			59	59	56	56	68	68	1.006	7.2432
1733334292	340346	Transformer		e7c97b96-2549-47ae-8ab1-80e4c5891cc9	g5.xlarge	A10	5:06:22	5.14	280	88	88			54	54	58	58	66.6667	66.6667	1.006	5.17084
1733334292	340346	Transformer		cad4ecd1-9e93-498f-a162-d69bc51b008e	g5.xlarge	A10	4:45:22	4.75	262	87	87			59	59	55	55	67	67	1.006	4.7785
1733334292	340346	Transformer		AVG			5:41:12.333000	5.69667	313	88	88			57.3333	57.3333	56.3333	56.3333	67.2222	67.2222	1.006	5.73085
1733334292	340346	Transformer		STDEV			1:19:13.687000	1.31645	73.3008	1	1			2.88675	2.88675	1.52753	1.52753	0.693889	0.693889	0	1.32435
1733334292	340346	Transformer		SUM																	17.1925
1733334292	340346	GPT-2 Large	1373158607	5f40140b-b588-4d32-aadd-7c6e7092acaf	g5.xlarge	A10	14:30:09	14.5	2.79974	99	100	83.5	95	80	94	65	79	81.875	92	1.006	14.587
1733334292	340346	GPT-2 Large	136318595	d717da60-8aaf-492d-b51f-7ae5d73d2845	g5.xlarge	A10	18:38:20	18.5	3.59966	99	100	84.5	94	84	95	65	76	83.125	91.25	1.006	18.611
1733334292	340346	GPT-2 Large	748326601	1e10ee7e-498d-401c-a78d-f8cb688a77c8	g5.xlarge	A10	1 day, 5:42:57	29.7	5.69946	98	99	86	92	86	92	64	74	83.5	89.25	1.006	29.8782
1733334292	340346	GPT-2 Large		AVG			20:57:08.667000	20.9	4.03295	98.6667	99.6667	84.6667	93.6667	83.3333	93.6667	64.6667	76.3333	82.8333	90.8333	1.006	16.599
1733334292	340346	GPT-2 Large		STDEV			7:51:57.988000	7.87909	1.49764	0.57735	0.57735	1.25831	1.52753	3.05505	1.52753	0.57735	2.51661	0.850857	1.42156	0	2.8454
1733334292	340346	GPT-2 Large		SUM																	33.198

## Sheet: 25% Bac, 75% Alc
Dataset	Train Data Size (Terms)	Model	Seed	model_run_id	Instance Type	GPU Type	Train Time (hh:mm:ss)	Train Time (hours)	Epochs	Train Test Acc (%)	Train Test Top-5 Acc (%)	Valid Acc (%)	Valid Top-5 Acc (%)	ID Acc (%)	ID Top-5 Acc (%)	OOD Acc (%)	OOD Top-5 Acc (%)	Average Acc (%)	Average Top-5 Acc (%)	On-Demand Hourly Rate (USD)	Training Cost (USD)
1733335104	314196	GPT-2 Large	1373158607	3aedf1cd-b9cf-4fba-890e-9a8e81571f79	g5.xlarge	A10	1 day, 3:13:49	27	5.59929	98	100	73.5	84	69	84	38	52	69.625	80	1	27
1733335104	314196	GPT-2 Large	136318595	803d989c-8ea3-4ef4-8096-0c0056875685	g5.xlarge	A10	2 days, 8:47:36	56	11.6985	99	100	77	83	71	81	38	50	71.25	78.5	1	56
1733335104	314196	GPT-2 Large	1649283742	7970ab6a-26ec-42df-b59a-bff99fd3ad48	g5.xlarge	A10	1 day, 15:08:05	39	8.09897	99	100	72.5	83	72	83	39	48	70.625	78.5	1	39
1733335104	314196	GPT-2 Large		AVG			1 day, 17:03:10	40.6667	8.46559	98.6667	100	74.3333	83.3333	70.6667	82.6667	38.3333	50	70.5	79	1	41.5
1733335104	314196	GPT-2 Large		STDEV			14:52:28.444000	14.5717	3.0661	0.57735	0	2.36291	0.57735	1.52753	1.52753	0.57735	2	0.81968	0.866025	0	20.5061
1733335104	314196	GPT-2 Large		SUM																	83

## Sheet: 50% Bac, 50% Alc
Dataset	Train Data Size (Terms)	Model	Seed	model_run_id	Instance Type	GPU Type	Train Time (hh:mm:ss)	Train Time (hours)	Epochs	Train Test Acc (%)	Train Test Top-5 Acc (%)	Valid Acc (%)	Valid Top-5 Acc (%)	ID Acc (%)	ID Top-5 Acc (%)	OOD Acc (%)	OOD Top-5 Acc (%)	Average Acc (%)	Average Top-5 Acc (%)	On-Demand Hourly Rate (USD)	Training Cost (USD)
1733335625	289084	GPT-2 Large	1373158607	88ad9dce-3b8a-4a74-88f8-9c604eacefb6	g5.xlarge	A10	1 day, 2:33:04	26	5.90065	100	100	67	78	68	83	38	43	68.25	76	1	26
1733335625	289084	GPT-2 Large	136318595	693f3f67-50ce-47f7-bb6b-7cede7a8a10d	g5.xlarge	A10	1 day, 4:20:25	28	6.3007	99	100	65.5	75	65	79	35	45	74.75	74.75	1	28
1733335625	289084	GPT-2 Large	503791305	7bc1265a-e52f-4f9a-86bd-e64d85415e12	g5.xlarge	A10	1 day, 4:45:50	28	6.40071	100	100	67.5	81	69	86	39	48	78.75	78.75	1	28
1733335625	289084	GPT-2 Large		AVG			1 day, 3:53:06.333000	27.3333	6.20069	99.6667	100	66.6667	78	67.3333	82.6667	37.3333	45.3333	73.9167	76.5	1	27
1733335625	289084	GPT-2 Large		STDEV			1:10:28.263000	1.1547	0.264604	0.57735	0	1.04083	3	2.08167	3.51188	2.08167	2.51661	5.29937	2.04634	0	1.41421
1733335625	289084	GPT-2 Large		SUM																	54

## Sheet: 75% Bac, 25% Alc
Dataset	Train Data Size (Terms)	Model	Seed	model_run_id	Instance Type	GPU Type	Train Time (hh:mm:ss)	Train Time (hours)	Epochs	Train Test Acc (%)	Train Test Top-5 Acc (%)	Valid Acc (%)	Valid Top-5 Acc (%)	ID Acc (%)	ID Top-5 Acc (%)	OOD Acc (%)	OOD Top-5 Acc (%)	Average Acc (%)	Average Top-5 Acc (%)	On-Demand Hourly Rate (USD)	Training Cost (USD)
1733355113	268019	GPT-2 Large	1373158607	945cd51f-eac0-40cd-b271-621dac74c285	g5.xlarge	A10	1 day, 10:21:21	34	8.19927	100	100	64	81.5	65	80	25	32	63.5	73.375	1	34
1733355113	268019	GPT-2 Large	136318595	197dbacb-8499-47aa-816a-df565d70227a	g5.xlarge	A10	1 day, 6:13:03	30	7.19936	100	100	64.5	88	66	84	22	32	63.125	76	1	30
1733355113	268019	GPT-2 Large	1925319153	cde1fcba-efae-43fb-9139-fe6ab0722de6	g5.xlarge	A10	1 day, 23:04:17	47	11.199	100	100	64	78	66	75	23	30	63.25	70.75	1	47
1733355113	268019	GPT-2 Large		AVG			1 day, 13:12:53.667000	37	8.86587	100	100	64.1667	82.5	65.6667	79.6667	23.3333	31.3333	63.2917	73.375	1	32
1733355113	268019	GPT-2 Large		STDEV			8:46:59.421000	8.88819	2.08148	0	0	0.288675	5.07445	0.57735	4.50925	1.52753	1.1547	0.190941	2.625	0	2.82843
1733355113	268019	GPT-2 Large		SUM																	64

## Sheet: 100% Bac, 0% Alc
Dataset	Train Data Size (Terms)	Model	Seed	model_run_id	Instance Type	GPU Type	Train Time (hh:mm:ss)	Train Time (hours)	Epochs	Train Test Acc (%)	Train Test Top-5 Acc (%)	Valid Acc (%)	Valid Top-5 Acc (%)	ID Acc (%)	ID Top-5 Acc (%)	OOD Acc (%)	OOD Top-5 Acc (%)	Average Acc (%)	Average Top-5 Acc (%)	On-Demand Hourly Rate (USD)	Training Cost (USD)
1733334882	241331	GPT-2 Large	1373158607	077f16db-cc92-4fbf-a2c3-93c443a7550c	g5.xlarge	A10	16:59:12	16	4.40044	99	99	72.5	86.5	74	86	16	33	65.375	76.125	1	16
1733334882	241331	GPT-2 Large	136318595	90ee7ad4-f207-40c9-8b80-498ca612a03f	g5.xlarge	A10	1 day, 9:38:03	33	8.70087	99	99	76	87	74	90	21	30	67.5	76.5	1	33
1733334882	241331	GPT-2 Large	428137918	75dc42c8-be74-4241-bd64-29cbabd979ef	g5.xlarge	A10	1 day, 2:32:57	26	6.9	100	100	71.5	86.5	69	87	21	32	65.375	76.375	1	26
1733334882	241331	GPT-2 Large		AVG			1 day, 1:43:24	25	6.6671	99.3333	99.3333	73.3333	86.6667	72.3333	87.6667	19.3333	31.6667	66.0833	76.3333	1	24.5
1733334882	241331	GPT-2 Large		STDEV			8:21:15.908000	8.544	2.15965	0.57735	0.57735	2.36291	0.288675	2.88675	2.08167	2.88675	1.52753	1.22687	0.190941	0	12.0208
1733334882	241331	GPT-2 Large		SUM																	49

## Sheet: Data Sources
Cancer						Alcohol							Bacteria
Source Terminology	Standards + Synonyms	Percentage of Total (%)	Avg Synonym / Standard	Weighted Contribution to Avg Synonym / Standard		Source Terminology	Standards + Synonyms	Percentage of Total (%)	Avg Synonym / Standard	Weighted Contribution to Avg Synonym / Standard	Notes		Source Terminology	Standards + Synonyms	Percentage of Total (%)	Avg Synonym / Standard	Weighted Contribution to Avg Synonym / Standard
NCIt	611028	0.883985	3.2	2.82875		PhenX Toolkit	26808	0.966507	1	0.966507			NCBI Taxonomy	627793	0.999771	1.13	1.12974
caDSR	72770	0.105278	1	0.105278		HRB National Drugs Library	550	0.0198291	2.1	0.0416411			National Institute of Standards and Technology	144	0.000229322	1.6	0.000366916
MedDRA	4097	0.0059272	1	0.0059272		The University of Texas at Austin	238	0.0085806	1	0.0085806	Orig data only had 238 labels. First manual aug pass created 2.3 syn/std and then more manual aug created 4.5 syn/std (1,143 stds + syns)
ICDO3	1955	0.00282833	1.4	0.00395967		WHO Lexicon of Alcohol and Drug Terms	141	0.00508346	1.4	0.00711685
GDC	1370	0.001982	1.3	0.0025766
SUM	691220	1		2.94649		SUM	27737	1		1.02385			SUM	627937	1		1.13011
AVG			1.58			AVG			1.375				AVG			1.365
Sankey Diagram Inputs						Sankey Diagram Inputs							Sankey Diagram Inputs
Cancer Ontology\n691,220 [611028] NCIt						Alcohol Ontology [26808] PhenX Toolkit							Bacteria Ontology [627793] NCBI Taxonomy
Cancer Ontology\n691,220 [72770] caDSR						Alcohol Ontology [550] HRB National Drugs Library							Bacteria Ontology [144] National Institute of Standards and Technology
Cancer Ontology\n691,220 [4097] MedDRA						Alcohol Ontology [141] WHO Lexicon of Alcohol and Drug Terms
Cancer Ontology\n691,220 [1955] ICDO3
Cancer Ontology\n691,220 [1370] GDC
NCIt [610035] With Semantic Type\n617,978
NCIt [993] Without Semantic Type\n73,242
caDSR [543] With Semantic Type\n617,978
caDSR [72227] Without Semantic Type\n73,242
MedDRA [4097] With Semantic Type\n617,978
ICDO3 [1951] With Semantic Type\n617,978
ICDO3 [4] Without Semantic Type\n73,242
GDC [1352] With Semantic Type\n617,978
GDC [18] Without Semantic Type\n73,242
With Semantic Type\n617,978 [452723] 128 Other Types\n452,723
With Semantic Type\n617,978 [165255] Top 5 Types\n165,255
Top 5 Types\n165,255 [57153] Finding
Top 5 Types\n165,255 [56844] Neoplastic Process
Top 5 Types\n165,255 [20672] Laboratory Procedure
Top 5 Types\n165,255 [16486] Quantitative Concept
Top 5 Types\n165,255 [14100] Disease or Syndrome

## Sheet: Exploratory Data Analysis
Cancer: Synonyms vs Standards with Synonyms					Alcohol: UTA Terms (Expert Labels) vs Standards from All Other Sources
Total Synonyms	Matching Strategy	Count	Percent of Total Synonyms (%)		Total Synonyms	Matching Strategy	Count	Percent of Total Synonyms (%)
434841	Standard (Exact)	5792	0.0133198		271	Standard (Exact)	5	0.0184502
	Standard (Uncased)	35524	0.0816942			Representation (Uncased)	1	0.00369004
	Character Distance Heuristic	139273	0.320285			Character Distance Heuristic	23	0.0848708
	No Match	254252	0.584701			No Match	242	0.892989
SUM		434841	1		SUM		271	1

## Sheet: Data Augmentation
Sample Size (Number of Unique Standard Terms)	Standards & Synonyms	Standards & Synonyms + Standard Variations	Standards & Synonyms + Standard Variations + Synonym Variations	Syn/Std: Standards & Synonyms	Syn/Std: Standards & Synonyms + Standard Variations	Syn/Std: Standards & Synonyms + Standard Variations + Synonym Variations
10000	30345	35165	49696	3.0345	3.5165	4.9696
20000	60035	69062	97310	3.00175	3.4531	4.8655
30000	89978	103196	146539	2.99927	3.43987	4.88463
40000	120078	137706	196213	3.00195	3.44265	4.90533
50000	150424	171213	241849	3.00848	3.42426	4.83698
60000	180630	205101	291055	3.0105	3.41835	4.85092
70000	210074	238556	340064	3.00106	3.40794	4.85806
80000	240026	271691	387812	3.00033	3.39614	4.84765
90000	269736	304227	432223	2.99707	3.3803	4.80248
100000	299231	336202	479195	2.99231	3.36202	4.79195
110000	328857	369200	526314	2.98961	3.35636	4.78467
120000	359479	402335	573303	2.99566	3.35279	4.77752
130000	389533	434645	620789	2.99641	3.34342	4.7753
140000	419341	466756	665592	2.99529	3.33397	4.75423
150000	449282	499118	712161	2.99521	3.32745	4.74774
160000	479376	530966	758188	2.9961	3.31854	4.73867
170000	509358	563368	804363	2.99622	3.31393	4.73155
AVG				3.00069	3.38751	4.81899

## Sheet: Accuracy
	Dataset	Model	Train Accuracy	Train Top-5 Accuracy	Validation Accuracy	Validation Top-5 Accuracy	In-Dictionary Accuracy	In-Dictionary Top-5 Accuracy	Out-of-Dictionary Accuracy	Out-of-Dictionary Top-5 Accuracy	Out-of-Dictionary Aligned Accurcy	Out-of-Dictionary Aligned Top-5 Accuracy	Average Accuracy	Average ID + OOD Top-5 Accuracy	Average Top-5 Accuracy
Graph Labels				Train Test		Validation Test		In-Dictionary Test		Out-of-Dictionary Test		Out-of-Dictionary Aligned Test	Average Accuracy	Average ID + OOD Top-5 Accuracy	Average Top-5 Accuracy
AVG	1723236250	GPT-2	0.884	0.932	0.883	0.901	0.858	0.902	0.08	0.116			0.67625	0.509	0.71275
AVG	1723236250	GPT-2 Medium	0.946	0.978	0.895	0.939	0.896	0.94	0.108	0.166			0.71125	0.553	0.75575
AVG	1723236250	GPT-2 Large	0.948	0.972	0.911	0.946	0.926	0.956	0.108	0.168			0.72325	0.562	0.7605
AVG	1723236250	GPT-2 XL	0.946	0.986	0.909	0.949	0.914	0.952	0.092	0.146			0.71525	0.549	0.75825
STDEV	1723236250	GPT-2	0.0622896	0.0363318	0.0228035	0.0155724	0.0238747	0.0192354	0.0360555	0.0427785			0.0362558	0.0310069	0.0284795
STDEV	1723236250	GPT-2 Medium	0.0336155	0.0178885	0.0244949	0.00894427	0.0270185	0.0187083	0.0148324	0.0230217			0.0249903	0.020865	0.0171407
STDEV	1723236250	GPT-2 Large	0.0192354	0.0192354	0.0155724	0.0138744	0.0230217	0.0114018	0.0554076	0.0471169			0.0283093	0.0292593	0.0229071
STDEV	1723236250	GPT-2 XL	0.0181659	0.00547723	0.0108397	0.0129422	0.0250998	0.0178885	0.0370135	0.0527257			0.0227797	0.0353071	0.0222584

[truncated: 3 more sheets: Cost, Small vs Large LMs, Entity Mixing]
